# Supplementary material for: Pregnancy outcomes in women with anti-β2-glycoprotein I/human leukocyte antigen-DR autoantibodies receiving assisted reproductive technology: a prospective cohort study
Source: Front Immunol. 2025 Nov 24;16:1626862. doi: 10.3389/fimmu.2025.1626862 (PMC12682744; doi:10.3389/fimmu.2025.1626862)
Supplement: Supplementary file 1 [file Supplementaryfile1.xlsx]

## Sheet: Sheet1
Supplemental Table 1
	Corresponding Table	Outcome	p value	Group	Mean (%)	95% (lower-upper)
	Table 1	History of RPL	0.064	Positive for the antibody	36.4	19.7- 57.0
				Negative for the antibody	63.6	43.0- 80.3
	Table 3	Implantation rate per SET	0.067	Positive for the antibody	31	21.2- 42.1
				Negative for the antibody	44.6	37.0- 52.4
		Clinical pregnancy rate	0.053	Positive for the antibody	30.4	19.9- 43.1
				Negative for the antibody	43.6	36.4- 51.0
	Table 4	Implantation rate per SET	0.076	LDA/UFH	44.4	25.5- 64.7
				non- LDA/UFH	19.4	7.5- 37.5
		Implantation rate per embryo	0.102	LDA/UFH	34.9	21.0- 50.9
				non- LDA/UFH	16.2	6.2- 32.0
		Biochemical pregnancy rate per ET	0.092	LDA/UFH	11.4	3.2- 26.7
				non- LDA/UFH	5.9	0.7- 19.7
	Supplemental data 3	Biochemical pregnancy rate per ET	0.072	Positive for the antibody	2.6	0.1- 13.8
				Negative for the antibody	17.7	7.5- 30.2
	Supplemental data 4	Clinical pregnancy rate	0.071	LDA/UFH	29.4	10.3- 56.0
				non- LDA/UFH	4.8	0.1- 23.8
	95% confidence intervals (CIs) were calculated by Clopper–Pearson exact method.
	ET; embryo transfer, SET; single embryo transfer, RPL; recurrent pregnancy loss, LDA ; low dose aspirin, UFH; unfractionated heparin
