# Supplementary material for: Pregnancy outcomes in women with anti-β2-glycoprotein I/human leukocyte antigen-DR autoantibodies receiving assisted reproductive technology: a prospective cohort study
Source: Front Immunol. 2025 Nov 24;16:1626862. doi: 10.3389/fimmu.2025.1626862 (PMC12682744; doi:10.3389/fimmu.2025.1626862)
Supplement: Supplementary file 2 [file Supplementaryfile2.xlsx]

## Sheet: Sheet1
Supplemental Table 2	Association between serum anti-β2GPI/HLA-DR antibody levels and clinical pregnancy
(a) Univariable logistic regression (outcome: clinical pregnancy per embryo transfer)	Odds ratio (per unit)	95% confidence interval	p value
Antibody titer (per 1 U)	1.001	0.999 – 1.003	0.311
(b) Distribution of antibody titers by clinical pregnancy status (Mann–Whitney U test)	No clinical pregnancy	Clinical pregnancy	p value
	23.7 (0 – 162,800)	22.9 (0 – 281.3)	0.638
Data are expressed as median (range)
