# Supplementary material for: Pregnancy outcomes in women with anti-β2-glycoprotein I/human leukocyte antigen-DR autoantibodies receiving assisted reproductive technology: a prospective cohort study
Source: Front Immunol. 2025 Nov 24;16:1626862. doi: 10.3389/fimmu.2025.1626862 (PMC12682744; doi:10.3389/fimmu.2025.1626862)
Supplement: Supplementary file 3 [file Supplementaryfile3.xlsx]

## Sheet: Sheet1
Supplemental Table 3	Pregnancy outcomes in 37 RIF women with and without anti-β2GPI/HLA-DR antibody
Pregnancy outcomes	Women with the antibody (n=12, a total of 38 embryo transfers)	Women without the antibody (n=25, a total of 48 embryo transfers)	p value
Clinical pregnancy, per embryo transfer	15.8% (6/38)	18.2%(8/48)	0.913
Implantaion rate, per single embryo transfer	13.3% (4/30)	15.4% (6/39)	0.838
Implantaion rate, per embryo	13.0% (6/46)	14.0% (8/57)	0.914
Biochemical pregnancy rate, per embryo transfer♰	2.6% (1/38)	16.7%(8/48)	0.072
Live-birth rate, per embryo transfer	13.2% (5/38)	10.4% (5/48)	0.956
Miscarriage rate, per pregnancy	16.7% (1/6)	37.5% (3/7)	0.559
RIF; recurrent implantation failure
