# Supplementary material for: Pregnancy outcomes in women with anti-β2-glycoprotein I/human leukocyte antigen-DR autoantibodies receiving assisted reproductive technology: a prospective cohort study
Source: Front Immunol. 2025 Nov 24;16:1626862. doi: 10.3389/fimmu.2025.1626862 (PMC12682744; doi:10.3389/fimmu.2025.1626862)
Supplement: Supplementary file 4 [file Supplementaryfile4.xlsx]

## Sheet: Sheet1
Supplemental Table 4
Pregnancy outcomes in RIF women with anti-β2GPI/HLA-DR antibody in relation to treatments
Pregnancy outcomes	LDA/UFH treatment (n=10, 17 embryo transfers)	Non-LDA/Non-UFH treatment (n=8, 21 embryo transfers)	p value
Clinical pregnancy, per embryo transfer♰	29.4% (5/17)	4.8% (1/21)	0.071
Implantaion rate, per single embryo transfer	27.3% (3/11)	5.3% (1/19)	0.126
Implantaion rate, per embryo	21.7% (5/23)	4.3% (1/23)	0.187
Biochemical pregnancy, per embryo transfer	0% (0/17)	0% (0/16)	-
Live-birth, per embryo transfer	23.5% (4/17)	6.3% (1/21)	0.152
Miscarriage, per pregnancy	20.0% (1/5)	0% (0/1)	-
Data are expressed as percentage (number).
LDA ; low dose aspirin
UFH; unfractionated heparin
RIF; recurrent implantation failure
Treatment decisions were made at the level of each embryo transfer rather than per patient; consequently, the same patient could have both treated and untreated cycles.
